# Supplementary material for: A Comparative Study of the Synthesis and Hydrolysis of sym-Triaminobenzene Homologues
Source: Molecules. 2022 Dec 6;27(23):8595. doi: 10.3390/molecules27238595 (PMC9737077; doi:10.3390/molecules27238595)
Supplement: Supplementary file 1 [file molecules-27-08595-s001.zip]

Archive with 1 entries (1 files):
- molecules-2078910-supplementary.pdf
